# Supplementary material for: Distribution in Rat Blood and Brain of TDMQ20, a Copper Chelator Designed as a Drug-Candidate for Alzheimer’s Disease
Source: Pharmaceutics. 2022 Dec 1;14(12):2691. doi: 10.3390/pharmaceutics14122691 (PMC9785178; doi:10.3390/pharmaceutics14122691)
Supplement: Supplementary file 1 [file pharmaceutics-14-02691-s001.zip]

Archive with 1 entries (1 files):
- pharmaceutics-2024591-supplementary.pdf
